# Supplementary material for: Multimodal MRI and 1H-MRS for Preoperative Stratification of High-Risk Molecular Subtype in Adult-Type Diffuse Gliomas
Source: Diagnostics (Basel). 2024 Nov 15;14(22):2569. doi: 10.3390/diagnostics14222569 (PMC11592885; doi:10.3390/diagnostics14222569)
Supplement: Supplementary file 1 [file diagnostics-14-02569-s001.zip]

Archive with 1 entries (1 files):
- diagnostics-3258470-supplementary.pdf
